# Supplementary material for: Infliximab in Inflammatory Bowel Disease: Leveraging Physiologically Based Pharmacokinetic Modeling in the Clinical Context
Source: Biomedicines. 2024 Sep 1;12(9):1974. doi: 10.3390/biomedicines12091974 (PMC11429320; doi:10.3390/biomedicines12091974)
Supplement: Supplementary file 1 [file biomedicines-12-01974-s001.zip]

Archive with 1 entries (1 files):
- biomedicines-3147184-supplementary.pdf
